# Supplementary material for: Identification of the Novel Tumor Suppressor Role of FOCAD/miR-491-5p to Inhibit Cancer Stemness, Drug Resistance and Metastasis via Regulating RABIF/MMP Signaling in Triple Negative Breast Cancer
Source: Cells. 2021 Sep 24;10(10):2524. doi: 10.3390/cells10102524 (PMC8534268; doi:10.3390/cells10102524)
Supplement: Supplementary file 1 [file cells-10-02524-s001.zip]

Archive with 1 entries (1 files):
- cells-1334295-supplementary.pdf
